# Supplementary material for: Effect of a Mating Type Gene Editing in Lentinula edodes Using RNP/Nanoparticle Complex
Source: J Fungi (Basel). 2024 Dec 13;10(12):866. doi: 10.3390/jof10120866 (PMC11677008; doi:10.3390/jof10120866)
Supplement: Supplementary file 1 [file jof-10-00866-s001.zip]

Archive with 1 entries (1 files):
- jof-3325367-supplementary.pdf
